# Supplementary material for: Vigi4Eudra-score: Evaluation of the completeness of spontaneous adverse drug reaction reports in EudraVigilance
Source: PLoS One. 2026 Feb 25;21(2):e0343694. doi: 10.1371/journal.pone.0343694 (PMC12935194; doi:10.1371/journal.pone.0343694)
Supplement: S6 File — (ZIP) [file pone.0343694.s013.zip]

Archive with 1 entries (1 files):
- Source1_csv.R
