# Supplementary material for: Vigi4Eudra-score: Evaluation of the completeness of spontaneous adverse drug reaction reports in EudraVigilance
Source: PLoS One. 2026 Feb 25;21(2):e0343694. doi: 10.1371/journal.pone.0343694 (PMC12935194; doi:10.1371/journal.pone.0343694)
Supplement: S8 File — (ZIP) [file pone.0343694.s015.zip › Source3_csv.R]

################################################################################
################################################################################
################################################################################
########################                          ##############################
#####################                                ###########################
#################                                       ########################
#############                                               ####################
##########     ############################################      ###############
##########    ###############################################     ##############
##########  ####       ###          ####        ####        ####  ##############
##########  ####       ###          ####        ####        ####  ##############
##########  ####  ############  ######## ###### #### #####  ####  ##############
##########  ####  ############  ######## ###### #### #####  ####  ##############
##########  ####  ############  ######## ###### #### #####  ####  ##############
##########  ####  ############  ######## ###### #### #####  ####  ##############
##########  ####       #######  ######## ###### ####        ####  ##############
##########  ####       #######  ######## ###### ####        ####  ##############
##########  #########  #######  ######## ###### ####  ##########  ##############
##########  #########  #######  ######## ###### ####  ##########  ##############
##########  #########  #######  ######## ###### ####  ##########  ##############
##########  #########  #######  ######## ###### ####  ##########  ##############
##########  ####       #######  ########        ####  ##########  ##############
##########  ####       #######  ########        ####  ##########  ##############
##########   #################################################    ##############
##########     ##############################################     ##############
#################                                       ########################
#####################                                ###########################
#####################                                ###########################
########################                          ##############################
################################################################################
################################################################################
################################################################################
################################################################################
# Please do not change anything in the script below!!!!
# All required steps have to be carried out exclusively in the user file.


#Sourcecode 3 consists of the following steps

# 1. detection of vaccines

# 2. detection of hyposensitization solutions

# 3. Removal of all cases including at least one vaccination and or 
# hyposensitization solutions

# 4. Check for duplicates (according to Case Report Number)

# 5. "pre-processing of relevant coloumns"

# 6. Evaluation of all cases accorind to vigiGrade score

# 7. Creating all export data


################################################################################
################################################################################
################################################################################
################################################################################
################################################################################

# Identification of vaccines

options(warn=-1)

Dataframe1Impfstoffe1 <- Dataframe1%>%
  filter(str_detect(Suspect.Interacting.Enhanced.Reported.Drug.List..Drug.Char...Indication.PT....Action.taken.with.drug....Start.Date...Duration...Dose...Route.., "VACCIN|VIRUS|STRAIN|ADSORBED|NEISSER|TETANU|INFLUENZ|DIPHTERI|PERTUSS|HEPATIT|CONJUGA|POLIO|IMPFUN|CALIFORNIA|INACTIVATED|TOZINAMERAN"))


Dataframe1Impfstoffe2 <- Dataframe1%>%
  anti_join(Dataframe1Impfstoffe1)%>%
  filter(str_detect(Indication.s..PT.of.the.drug.of.interest.as.reported.in.the.ICSR, "Immunisat"))

Dataframe1OhneImpfstoffe<-Dataframe1%>%anti_join(Dataframe1Impfstoffe1)%>%anti_join(Dataframe1Impfstoffe2)


################################################################################
################################################################################
################################################################################
################################################################################
################################################################################

# Identification of hyposensitization solutions
Dataframe1Allergene1 <- Dataframe1OhneImpfstoffe%>%filter(str_detect(Suspect.Interacting.Enhanced.Reported.Drug.List..Drug.Char...Indication.PT....Action.taken.with.drug....Start.Date...Duration...Dose...Route.., "ALLERGENS|PHLEUM|BETULA|ALNUS|CORYLUS|WESPE|VESPULA|PRATENSE|GETREIDE|ROGGEN|ALK-DEPO|BIENEN|WASP|ALK LYO|DACTYL|ALLERGOVIT|ORALAIR|PARETHAL|POACEA|SECALE CER|POLLEN|SUBLIVAC|ALLERGEN EXTRAC|BAUME TOP|DERMATOPHAGO|GRAZAX|VENOMIL|GRASER|ACARIZA|DEPIGOID"))


################################################################################
################################################################################
################################################################################
################################################################################
################################################################################

# Removal of hyposensitation solutions and vaccines


# Creating a "clean dataset" without vaccines and hyposensitization solutions

Dataframe1GesamtCleanVektor<-Dataframe1OhneImpfstoffe%>%
  anti_join(Dataframe1Allergene1)%>%
  select(Case.Report.Number)%>%
  as_vector()

Dataframe1<-Dataframe1%>%filter(Case.Report.Number %in%Dataframe1GesamtCleanVektor)


################################################################################
################################################################################
#####################    Detection of duplicates  ##############################
################################################################################
################################################################################


Dataframe1_FuerDublettencheck<-Dataframe1%>%
  add_row(Case.Report.Number="DummyCaseReport",Safety.Report.Identifier="Dummy1")%>%
  add_row(Case.Report.Number="DummyCaseReport",Safety.Report.Identifier="Dummy2")


Dataframe1DupliakteCheck_Vektor<-Dataframe1_FuerDublettencheck%>%
  select(Case.Report.Number)%>%
  count(Case.Report.Number)%>%
  filter(!n=="1")%>%
  select(Case.Report.Number)%>%
  as_vector()


Dataframe1Dupliakte_Entsprechende_SafetyIdentifier_Vorarbeit<-Dataframe1_FuerDublettencheck%>%
  select(Case.Report.Number,Safety.Report.Identifier)%>%
  filter(Case.Report.Number%in%Dataframe1DupliakteCheck_Vektor)%>%
  arrange(desc(Case.Report.Number))%>%
  group_by(Case.Report.Number)%>%
  mutate(id = row_number())%>%
  pivot_wider(id_cols = Case.Report.Number,values_from =Safety.Report.Identifier,names_from = id )

Dataframe1Dupliakte_Entsprechende_SafetyIdentifier_Vorarbeit2<-Dataframe1Dupliakte_Entsprechende_SafetyIdentifier_Vorarbeit%>% 
  colnames()%>%
  toupper()%>%
  as.data.frame()%>%
  mutate(COLNameHelfNummer=row_number())%>%
  select(COLNameHelfNummer)%>%
  max()

Dataframe1Dupliakte_Entsprechende_SafetyIdentifier<-Dataframe1Dupliakte_Entsprechende_SafetyIdentifier_Vorarbeit%>%
  unite("SafetyReportIdentifierderDuplikate",2:all_of(Dataframe1Dupliakte_Entsprechende_SafetyIdentifier_Vorarbeit2),sep="<<<<&>>>>")


##################################################################################
##################################################################################
##################################################################################

# Merge of case report number and safety report identifier to enable processing
# of duplicates (by case report number)
Dataframe1<-Dataframe1%>%
  select(Case.Report.Number,Safety.Report.Identifier,everything())%>%
  unite("Case.Report.Number",Safety.Report.Identifier:Case.Report.Number,sep="<<<<<>>>>>")


################################################################################
################################################################################
################       Selection of relevant coloumns    #######################
################################################################################
################################################################################


Dataframe1<-Dataframe1%>%
  select(Case.Report.Number,Reaction.List.PT..Outcome...Date...Duration.,Suspect.Interacting.Enhanced.Reported.Drug.List..Drug.Char...Indication.PT....Action.taken.with.drug....Start.Date...Duration...Dose...Route..,Primary.Source.Qualification,Sex,Age,Report.Type,Narrative.Present,Narrative..reporter.s.comments.and.sender.s.comments..first.3000.characters.,Country,Structured.Medical.History..Continuing...Text.,Concomitant.Not.Administered.Enhanced.Reported.Drug.List..Drug.Char...Indication.PT....Action.taken.with.drug....Start.Date...Duration...Dose...Route..,Serious)


################################################################################
################################################################################
##########      Separation into two dataframes for better processing   #########
################################################################################
################################################################################


Dataframe1.Arzneistoffe<-Dataframe1

Dataframe1.AlleRelevantenAngaben<-Dataframe1%>%
  select(!Suspect.Interacting.Enhanced.Reported.Drug.List..Drug.Char...Indication.PT....Action.taken.with.drug....Start.Date...Duration...Dose...Route..)


################################################################################
################################################################################
######################     (Pre-)Processing of drugs   #########################
################################################################################
################################################################################


Dataframe1.Arzneistoffe_Bearbeitet<-Dataframe1.Arzneistoffe%>%
  select(Case.Report.Number,Suspect.Interacting.Enhanced.Reported.Drug.List..Drug.Char...Indication.PT....Action.taken.with.drug....Start.Date...Duration...Dose...Route..)%>%
  separate(Suspect.Interacting.Enhanced.Reported.Drug.List..Drug.Char...Indication.PT....Action.taken.with.drug....Start.Date...Duration...Dose...Route..,into = paste0("SUSAM_",1:150), sep="<BR><BR>", fill="right")%>%
  gather("SUSAM identifier", "SUSAM",2:151)%>%
  drop_na(SUSAM)%>%
  separate(SUSAM, into=c("SUSAM", "MoreInICSRINfoEntfernen"),sep = " - More in ICSR")%>%
  select(!MoreInICSRINfoEntfernen)%>%
  separate(SUSAM, into=c("SUSAM", "MoreInICSRINfoEntfernen"),sep = " - More in ICSR")%>%
  select(!MoreInICSRINfoEntfernen)%>%
  separate(SUSAM, into=c("SUSAM_StartDate_Duration_Dose", "Route"),sep = "\\ -(?!.* -)")%>%
  separate(Route,into=c("Route","Klammerentfernen"),sep="\\]\\)")%>%
  select(!Klammerentfernen)%>%
  separate(SUSAM_StartDate_Duration_Dose, into=c("SUSAM_StartDate_Duration", "Dose"),sep = "\\- (?!.*-)")%>%
  separate(SUSAM_StartDate_Duration, into=c("SUSAM_StartDate", "Duration"),sep = "\\- (?!.*-)")%>%
  separate(SUSAM_StartDate, into=c("SUSAM", "StartDate"),sep="\\[(?=[^\\[]+$)")%>%
  separate(SUSAM, into=c("SUSAM", "Bindestrichentfernen"),sep = "\\- (?!.*-)")%>%
  select(!Bindestrichentfernen)%>%
  separate(SUSAM, into=c("SUSAM", "Action_taken_with_drug"),sep = "\\- (?!.*-)")%>%
  separate(SUSAM, into=c("SUSAM", "Indication_PT"),sep = "\\ - (?!.* - )")%>%
  separate(SUSAM, into=c("SUSAM", "Klammerentfernen"),sep = " \\((?!.* \\()")%>%
  select(!Klammerentfernen)%>%
  separate(SUSAM, into=c("SUSAM", "Klammerentfernen"),sep = "]"  ,extra="merge")%>%
  select(!Klammerentfernen)%>%
  
  mutate(Indication_PT=na_if(Indication_PT,"n/a "))%>% 
  mutate(Action_taken_with_drug=na_if(Action_taken_with_drug,"n/a "))%>%
  mutate(StartDate=na_if(StartDate,"n/a "))%>%
  mutate(Duration=na_if(Duration,"n/a "))%>%
  mutate(Dose=na_if(Dose,"n/a"))%>%
  mutate(Route=na_if(Route," n/a"))%>%
  
  mutate(Indication_PT=na_if(Indication_PT,"Unknown"))%>% 
  mutate(Indication_PT=na_if(Indication_PT,"Product used for unknown indication "))%>%
  mutate(Action_taken_with_drug=na_if(Action_taken_with_drug,"Unknown "))%>%
  mutate(StartDate=na_if(StartDate, " Unknown"))%>%
  mutate(Duration=na_if(Duration," Unknown"))%>%
  mutate(Dose=na_if(Dose," Unknown"))%>%
  mutate(Route=na_if(Route," Unknown"))
  

  
  

################################################################################
################################################################################
##################     (Pre-)Processing of Reactions      ######################
################################################################################
################################################################################

Dataframe1.AlleRelevantenAngaben_Bearbeitet_1<-Dataframe1.AlleRelevantenAngaben%>%
  select(Case.Report.Number,Reaction.List.PT..Outcome...Date...Duration.)%>%
  separate(Reaction.List.PT..Outcome...Date...Duration.,into = paste0("Reaction_",1:150), sep="<BR><BR>", fill="right")%>%
  gather("Reaction text", "Reaction",2:151)%>%
  drop_na(Reaction)%>%
  separate(Reaction, into = c("Reaction", "Duration"), sep = "\\-(?!.*-)", remove = FALSE)%>%
  separate(Duration,into = c("Duration","Klammerentfernen"), sep="\\)", fill="right")%>%
  select(!Klammerentfernen)%>%
  separate(Reaction, into = c("Reaction", "ReactionDate"), sep = "\\-(?!.*-)", remove = FALSE)%>%
  separate(Reaction, into = c("Reaction", "Outcome"), sep = "\\((?!.*-)", remove = FALSE)%>%
  
  
  mutate(Duration=na_if(Duration," n/a"))%>%
  mutate(ReactionDate=na_if(ReactionDate," n/a "))%>%
  mutate(Outcome=na_if(Outcome," n/a"))%>%
  
  mutate(Duration=na_if(Duration,"Unknown "))%>%
  mutate(ReactionDate=na_if(ReactionDate," Unknown"))%>%
  mutate(Outcome=na_if(Outcome,"Unknown "))%>%
  select(Case.Report.Number,"Reaction text",Reaction,Duration,ReactionDate,Outcome)


Dataframe1.AlleRelevantenAngaben_Bearbeitet_2<-Dataframe1.AlleRelevantenAngaben%>%
  select(!Reaction.List.PT..Outcome...Date...Duration.)%>%
  separate(Primary.Source.Qualification, into = c("Primary.Source.Qualification", "PSQ_Detailed"), sep = " \\(", remove = FALSE)%>%
  select(!PSQ_Detailed)


Dataframe1.AlleRelevantenAngaben_Bearbeitet<-merge.data.frame(x=Dataframe1.AlleRelevantenAngaben_Bearbeitet_1, y=Dataframe1.AlleRelevantenAngaben_Bearbeitet_2, by = "Case.Report.Number")


################################################################################
################################################################################
#########                    Recombining both datasets             #############
################################################################################
################################################################################


Dataframe1.Auswertungsversion<-merge.data.frame(x=Dataframe1.Arzneistoffe_Bearbeitet, y=Dataframe1.AlleRelevantenAngaben_Bearbeitet, by = "Case.Report.Number")%>%
  transform(StartDate=dmy(StartDate))%>%
  transform(ReactionDate=dmy(ReactionDate))%>%
  mutate('TimeToOnset_days'=paste0(ReactionDate- StartDate))%>%
  mutate('TimeToOnset_days'=na_if(TimeToOnset_days,"NA"))%>%

  transform(TimeToOnset_days=as.character(TimeToOnset_days))%>%
  separate(Narrative.Present,into = c("NarrativePresent","WordCountNarrative"), sep=" \\(", fill="right")%>%
  separate("WordCountNarrative",into = c("WordCountNarrative","EntfernteKlammer"), sep="\\ ", fill="right",extra="merge")%>%
  select(!EntfernteKlammer)


################################################################################
################################################################################
###############   Assignment of Available and not available   #################
################################################################################
################################################################################


AutomatisierteDokuqualitaet_Kontrolltabelle<-Dataframe1.Auswertungsversion%>%
  separate(SUSAM,into=c("SUSAM","Klammerentfernen"),sep="\\]",fill="right")%>%
  select(!Klammerentfernen)%>%
  separate(SUSAM,into=c("Markenname","ActiveIngredient"),sep="\\[",fill="right")%>%
  mutate(OutcomeBewertet = ifelse(Outcome =="NA",NA, "Available"))%>%
  
  
  #hier beim Time to Onset kann man eventuell noch einen Sinnvollen Filter einbauen
  mutate(TimeToOnsetBewertet = ifelse(TimeToOnset_days%in% c(0:100000),"Available",NA))%>%
  mutate(SexBewertet = ifelse(Sex =="Male","Available",ifelse(Sex =="Female","Available", NA)))%>%
  mutate(AgeBewertet = ifelse(Age %in% c(0:350),"Available",NA))%>%
  mutate(ReportTypeBewertet = ifelse(Report.Type =="NA",NA, "Available"))%>%
  mutate(IndicationBewertet = ifelse(Indication_PT =="NA",NA,ifelse(Indication_PT ==" Product used for unknown indication ",NA, "Available")))%>%
  mutate(DoseBewertet = ifelse(Dose =="NA",NA, "Available"))%>%
  
  #Beim Narrative k?nnte man noch einen mindest Wordcount einbauen
  mutate(NarrativeVorhandenBewertet = ifelse(NarrativePresent =="Yes","Available",NA))%>%
  mutate(NarrativeVorhandenBewertet = ifelse(Narrative..reporter.s.comments.and.sender.s.comments..first.3000.characters.=="Narrative - Not available<BR><BR>Reporter Comments- Not available<BR><BR>Sender Comments- Not available",NA,"Available"))%>%
  mutate(CountryBewertet= ifelse(Country =="NA",NA, "Available"))%>%
  mutate(PrimarySourceQualificationBewertet=ifelse(Primary.Source.Qualification=='Healthcare professional',"Available",ifelse(Primary.Source.Qualification=="Non Healthcare professional","Available",ifelse(Primary.Source.Qualification=="Other","Available",NA))))%>%
  mutate(Action_taken_with_drugBewertet = ifelse(Action_taken_with_drug =="NA",NA,"Available"))%>%
  select(Case.Report.Number,Markenname,ActiveIngredient,Reaction,SUSAM.identifier,Reaction.text,OutcomeBewertet,Outcome,TimeToOnsetBewertet,TimeToOnset_days,SexBewertet,Sex,AgeBewertet,Age,ReportTypeBewertet,Report.Type,IndicationBewertet,Indication_PT,DoseBewertet,Dose,NarrativeVorhandenBewertet,NarrativePresent,Narrative..reporter.s.comments.and.sender.s.comments..first.3000.characters.,CountryBewertet,Country,PrimarySourceQualificationBewertet,Primary.Source.Qualification,Action_taken_with_drugBewertet,Action_taken_with_drug)


AutomatisierteDokuqualitaet_Kontrolltabelle_print<-AutomatisierteDokuqualitaet_Kontrolltabelle%>%
  separate(Case.Report.Number,into = c("Safety.Report.Identifier","Case.Report.Number"),sep="<<<<<>>>>>")%>%
  merge.data.frame(y=Dataframe1Dupliakte_Entsprechende_SafetyIdentifier,by="Case.Report.Number",all.x=T)%>%
  mutate(Duplicatewarning             = ifelse(Case.Report.Number%in%Dataframe1DupliakteCheck_Vektor,paste0("Attention: The case report number of this case was detected more than once in your dataset - these are the given Safety Report Identifiers: ",SafetyReportIdentifierderDuplikate)," "))%>%
  select(!SafetyReportIdentifierderDuplikate)%>%
  select(Duplicatewarning,everything())%>%
  rename(OutcomeEvaluated=OutcomeBewertet)%>%
  rename(TimeToOnsetEvaluated=TimeToOnsetBewertet)%>%
  rename(SexEvaluated=SexBewertet)%>%
  rename(AgeEvaluated=AgeBewertet)%>%
  rename(ReportTypeEvaluated=ReportTypeBewertet)%>%
  rename(IndicationEvaluated=IndicationBewertet)%>%
  rename(DoseEvaluated=DoseBewertet)%>%
  rename(NarrativeVorhandenEvaluated=NarrativeVorhandenBewertet)%>%
  rename(PrimarySourceQualificationEvaluated=PrimarySourceQualificationBewertet)%>%
  rename(Action_taken_with_drugEvaluated=Action_taken_with_drugBewertet)%>%
  rename(CountryEvaluated=CountryBewertet)
  
  


################################################################################
################################################################################
##############      Binary assessment of information       #####################
################################################################################
################################################################################


AutomatisierteDokuqualitaet_Berechnung_Vorbereitung<-AutomatisierteDokuqualitaet_Kontrolltabelle%>%
  mutate(OutcomeScoreVorarbeit       = ifelse(OutcomeBewertet                   %in% c(NA),2,1))%>%
  mutate(TimeToOnsetScoreVorarbeit   = ifelse(TimeToOnsetBewertet               %in% c(NA),2,1))%>%
  mutate(SexScoreVorarbeit           = ifelse(SexBewertet                       %in% c(NA),2,1))%>%
  mutate(AgeScoreVorarbeit           = ifelse(AgeBewertet                       %in% c(NA),2,1))%>%
  mutate(ReportTypeScoreVorarbeit    = ifelse(ReportTypeBewertet                %in% c(NA),2,1))%>%
  mutate(IndicationScoreVorarbeit    = ifelse(IndicationBewertet                %in% c(NA),2,1))%>%
  mutate(DoseScoreVorarbeit          = ifelse(DoseBewertet                      %in% c(NA),2,1))%>%
  mutate(NarrativeScoreVorarbeit     = ifelse(NarrativeVorhandenBewertet        %in% c(NA),2,1))%>%
  mutate(CountryScoreVorarbeit       = ifelse(CountryBewertet                   %in% c(NA),2,1))%>%
  mutate(PSQScoreVorarbeit           = ifelse(PrimarySourceQualificationBewertet%in% c(NA),2,1))%>%
  mutate(Action_taken_ScoreVorarbeit = ifelse(Action_taken_with_drugBewertet    %in% c(NA),2,1))%>%
  #hier wird zur einfacheren Beurteilung der abh?ngigen Bewertung des Narratives
  #bezogen auf das Vorhandensein des TTO und des Outcomes eine zus?tzliche Spalte eingef?gt:
  mutate(TtoOutcomeCombined          = OutcomeScoreVorarbeit+TimeToOnsetScoreVorarbeit)%>%
  select(Case.Report.Number,Markenname,ActiveIngredient,Reaction,SUSAM.identifier,Reaction.text,OutcomeScoreVorarbeit,OutcomeBewertet,Outcome,TimeToOnsetScoreVorarbeit,TimeToOnsetBewertet,TimeToOnset_days,SexScoreVorarbeit,SexBewertet,Sex,AgeScoreVorarbeit,AgeBewertet,Age,ReportTypeScoreVorarbeit,ReportTypeBewertet,Report.Type,IndicationScoreVorarbeit,IndicationBewertet,Indication_PT,DoseScoreVorarbeit,DoseBewertet,Dose,NarrativeScoreVorarbeit,NarrativeVorhandenBewertet,NarrativePresent,CountryScoreVorarbeit,CountryBewertet,Country,PSQScoreVorarbeit,PrimarySourceQualificationBewertet,Primary.Source.Qualification,Action_taken_ScoreVorarbeit,Action_taken_with_drugBewertet,Action_taken_with_drug,TtoOutcomeCombined)


AutomatisierteDokuqualitaet_Berechnung_Vorbereitung_print<-AutomatisierteDokuqualitaet_Berechnung_Vorbereitung%>%
  separate(Case.Report.Number,into = c("Safety.Report.Identifier","Case.Report.Number"),sep="<<<<<>>>>>")%>%
  merge.data.frame(y=Dataframe1Dupliakte_Entsprechende_SafetyIdentifier,by="Case.Report.Number",all.x=T)%>%
  mutate(Duplicatewarning             = ifelse(Case.Report.Number%in%Dataframe1DupliakteCheck_Vektor,paste0("Attention: The case report number of this case was detected more than once in your dataset - these are the given Safety Report Identifiers: ",SafetyReportIdentifierderDuplikate)," "))%>%
  select(!SafetyReportIdentifierderDuplikate)%>%
  select(Duplicatewarning,everything())


################################################################################
################################################################################
#############       Assignment of Punishment scores     ########################
################################################################################
################################################################################

AutomatisierteDokuqualitaet_Scoreverteilung<-AutomatisierteDokuqualitaet_Berechnung_Vorbereitung%>%

  mutate(TimeToOnsetScore    = ifelse(TimeToOnsetScoreVorarbeit==1,1,"0.5" ))%>%
  transform(TimeToOnsetScore=as.numeric(TimeToOnsetScore))%>%
  
  mutate(IndicationScore     = ifelse(IndicationScoreVorarbeit==1,1,"0.7"))%>%
  transform(IndicationScore=as.numeric(IndicationScore))%>%
  
  mutate(OutcomeScore        = ifelse(OutcomeScoreVorarbeit==1,1,"0.7"))%>%
  transform(OutcomeScore=as.numeric(OutcomeScore))%>%
  
  mutate(SexScore            = ifelse(SexScoreVorarbeit==1,1,"0.7"))%>%
  transform(SexScore=as.numeric(SexScore))%>%
  
  mutate(AgeScore            = ifelse(AgeScoreVorarbeit==1,1,"0.7"))%>%
  transform(AgeScore=as.numeric(AgeScore))%>%
  
  mutate(DoseScore           = ifelse(DoseScoreVorarbeit==1,1,"0.90"))%>%
  transform(DoseScore=as.numeric(DoseScore))%>%
  
  mutate(CountryScore        = ifelse(CountryScoreVorarbeit==1,1,"0.90"))%>%
  transform(CountryScore=as.numeric(CountryScore))%>%
  
  mutate(PSQScore            = ifelse(PSQScoreVorarbeit==1,1,"0.90"))%>%
  transform(PSQScore=as.numeric(PSQScore))%>%
  
  mutate(ReportTypeScore     = ifelse(ReportTypeScoreVorarbeit==1,1,"0.9"))%>%
  transform(ReportTypeScore=as.numeric(ReportTypeScore))%>%

  mutate(NarrativeScore      = ifelse(NarrativeScoreVorarbeit==1,1,"0.9"))%>%
  transform(NarrativeScore=as.numeric(NarrativeScore))


AutomatisierteDokuqualitaet_Scoreverteilung_print<-AutomatisierteDokuqualitaet_Scoreverteilung%>%
  separate(Case.Report.Number,into = c("Safety.Report.Identifier","Case.Report.Number"),sep="<<<<<>>>>>")%>%
  merge.data.frame(y=Dataframe1Dupliakte_Entsprechende_SafetyIdentifier,by="Case.Report.Number",all.x=T)%>%
  mutate(Duplicatewarning             = ifelse(Case.Report.Number%in%Dataframe1DupliakteCheck_Vektor,paste0("Attention: The case report number of this case was detected more than once in your dataset - these are the given Safety Report Identifiers: ",SafetyReportIdentifierderDuplikate)," "))%>%
  select(!SafetyReportIdentifierderDuplikate)%>%
  select(Duplicatewarning,everything())


################################################################################
################################################################################
####################     Calculation of the vigiScore      ######################
################################################################################
################################################################################


AutomatisierteDokuqualitaet_Vigiscore_Berechnung_Ausfuehrlich<-AutomatisierteDokuqualitaet_Scoreverteilung%>%
  select(Case.Report.Number,Markenname,ActiveIngredient,Reaction,SUSAM.identifier,Reaction.text,TimeToOnsetScore,IndicationScore,OutcomeScore,SexScore,AgeScore,DoseScore,CountryScore,PSQScore, ReportTypeScore,NarrativeScore)%>%
  mutate(VigiScore= paste0(1*TimeToOnsetScore*IndicationScore*OutcomeScore*SexScore*AgeScore*DoseScore*CountryScore*PSQScore*ReportTypeScore*NarrativeScore))%>%
  transform(VigiScore=as.numeric(VigiScore))


AutomatisierteDokuqualitaet_Vigiscore_Berechnung_Ausfuehrlich_print<-AutomatisierteDokuqualitaet_Vigiscore_Berechnung_Ausfuehrlich%>%
  separate(Case.Report.Number,into = c("Safety.Report.Identifier","Case.Report.Number"),sep="<<<<<>>>>>")%>%
  merge.data.frame(y=Dataframe1Dupliakte_Entsprechende_SafetyIdentifier,by="Case.Report.Number",all.x=T)%>%
  mutate(Duplicatewarning             = ifelse(Case.Report.Number%in%Dataframe1DupliakteCheck_Vektor,paste0("Attention: The case report number of this case was detected more than once in your dataset - these are the given Safety Report Identifiers: ",SafetyReportIdentifierderDuplikate)," "))%>%
  select(!SafetyReportIdentifierderDuplikate)%>%
  select(Duplicatewarning,everything())


################################################################################
################################################################################
################################################################################
################################################################################
################################################################################

#Runtergebrochen auf die wesentlichen Informationen
AutomatisierteDokuqualitaet_Vigiscore_Berechnung_Wesentlich<-AutomatisierteDokuqualitaet_Vigiscore_Berechnung_Ausfuehrlich%>%
  select(Case.Report.Number,Markenname,ActiveIngredient,Reaction,SUSAM.identifier,Reaction.text,VigiScore)


AutomatisierteDokuqualitaet_Vigiscore_Berechnung_Wesentlich_print<-AutomatisierteDokuqualitaet_Vigiscore_Berechnung_Wesentlich%>%
  separate(Case.Report.Number,into = c("Safety.Report.Identifier","Case.Report.Number"),sep="<<<<<>>>>>")%>%
  merge.data.frame(y=Dataframe1Dupliakte_Entsprechende_SafetyIdentifier,by="Case.Report.Number",all.x=T)%>%
  mutate(Duplicatewarning             = ifelse(Case.Report.Number%in%Dataframe1DupliakteCheck_Vektor,paste0("Attention: The case report number of this case was detected more than once in your dataset - these are the given Safety Report Identifiers: ",SafetyReportIdentifierderDuplikate)," "))%>%
  select(!SafetyReportIdentifierderDuplikate)%>%
  select(Duplicatewarning,everything())


################################################################################
################################################################################
################################################################################
################################################################################
################################################################################


# Average vigiSCore per case

AutomatisierteDokuqualitaet_Ergebnis_Vigiscore_Zaehler<-AutomatisierteDokuqualitaet_Vigiscore_Berechnung_Wesentlich%>%
  select(Case.Report.Number,VigiScore,SUSAM.identifier,Reaction.text,SUSAM.identifier)%>%
  count(Case.Report.Number,VigiScore)%>%
  mutate(GesamtscoreMalN=paste0(VigiScore*n))%>%
  transform(GesamtscoreMalN=as.numeric(GesamtscoreMalN))%>%
  mutate(VigiScore=round(VigiScore,14))%>%
  select(-n)%>%
  pivot_wider(names_from=VigiScore,values_from = GesamtscoreMalN)%>%
  mutate(Zaehler = rowSums(select(., !Case.Report.Number),na.rm = T))%>%
  select(Case.Report.Number,Zaehler)


AutomatisierteDokuqualitaet_Ergebnis_Vigiscore_Nenner<-AutomatisierteDokuqualitaet_Vigiscore_Berechnung_Wesentlich%>%
  select(Case.Report.Number,VigiScore,SUSAM.identifier,Reaction.text,SUSAM.identifier)%>%
  count(Case.Report.Number,VigiScore)%>%
  mutate(VigiScore=round(VigiScore,14))%>%
  pivot_wider(names_from=VigiScore,values_from = n)%>%
  mutate(Nenner = rowSums(select(., !Case.Report.Number),na.rm = T))%>%
  select(Case.Report.Number,Nenner)


AutomatisierteDokuqualitaet_Ergebnis_Vigiscore_Gesamtscore<-AutomatisierteDokuqualitaet_Ergebnis_Vigiscore_Zaehler%>%
  merge.data.frame(y=AutomatisierteDokuqualitaet_Ergebnis_Vigiscore_Nenner, by="Case.Report.Number")%>%
  mutate(MeanVigiscore=paste0(Zaehler/Nenner))%>%
  transform(MeanVigiscore=as.numeric(MeanVigiscore))%>%
  mutate(MeanVigiscore=round(MeanVigiscore,2))%>%
  select(Case.Report.Number,MeanVigiscore)


MeanVigiscore_Case_print<-AutomatisierteDokuqualitaet_Ergebnis_Vigiscore_Gesamtscore%>%
  separate(Case.Report.Number,into = c("Safety.Report.Identifier","Case.Report.Number"),sep="<<<<<>>>>>")%>%
  merge.data.frame(y=Dataframe1Dupliakte_Entsprechende_SafetyIdentifier,by="Case.Report.Number",all.x=T)%>%
  mutate(Duplicatewarning             = ifelse(Case.Report.Number%in%Dataframe1DupliakteCheck_Vektor,paste0("Attention: The case report number of this case was detected more than once in your dataset - these are the given Safety Report Identifiers: ",SafetyReportIdentifierderDuplikate)," "))%>%
  select(!SafetyReportIdentifierderDuplikate)%>%
  select(Duplicatewarning,everything())


################################################################################
################################################################################
################################################################################
################################################################################
################################################################################

# All vigiSCores per case

Vigiscore_RangePerCase_I<-AutomatisierteDokuqualitaet_Vigiscore_Berechnung_Wesentlich%>%
  select(Case.Report.Number,VigiScore)%>%
  unique()%>%
  group_by(Case.Report.Number)%>%
  arrange(VigiScore)%>%
  mutate(CounterHelfer=row_number())%>%
  ungroup()%>%
  select(Case.Report.Number,VigiScore,CounterHelfer)%>%
  pivot_wider(names_from = CounterHelfer,values_from = VigiScore)

Vigiscore_RangePerCase_I_NumberColoumns<-Vigiscore_RangePerCase_I%>%
  slice_head(n=1)%>%
  t()%>%
  as_tibble()%>%
  mutate(Helfer=row_number())%>%
  mutate(Helfer=as.numeric(Helfer))%>%
  select(Helfer)%>%
  slice_tail(n=1)%>%
  mutate(Helfer=as.numeric(Helfer))

Vigiscore_RangePerCase_II<-AutomatisierteDokuqualitaet_Vigiscore_Berechnung_Wesentlich%>%
  select(Case.Report.Number,VigiScore)%>%
  unique()%>%
  group_by(Case.Report.Number)%>%
  arrange(VigiScore)%>%
  mutate(CounterHelfer=row_number())%>%
  ungroup()%>%
  select(Case.Report.Number,VigiScore,CounterHelfer)%>%
  select(!VigiScore)%>%
  group_by(Case.Report.Number)%>%
  arrange(CounterHelfer)%>%
  summarise(across(where(is.numeric), max)) %>%
  ungroup()%>%
  rename(CountDifferentVigiscoresPerCase=CounterHelfer)


Vigiscore_RangePerCase_III<-AutomatisierteDokuqualitaet_Vigiscore_Berechnung_Wesentlich%>%
  select(Case.Report.Number,VigiScore)%>%
  unique()%>%
  group_by(Case.Report.Number)%>%
  summarise(across(where(is.numeric), min)) %>%
  ungroup()%>%
  rename(VigiScore_Minimum=VigiScore)%>%
  mutate(VigiScore_Minimum=paste0(round(VigiScore_Minimum,1)))


Vigiscore_RangePerCase_IV<-AutomatisierteDokuqualitaet_Vigiscore_Berechnung_Wesentlich%>%
  select(Case.Report.Number,VigiScore)%>%
  unique()%>%
  group_by(Case.Report.Number)%>%
  summarise(across(where(is.numeric), max)) %>%
  ungroup()%>%
  rename(VigiScore_Maximum=VigiScore)%>%
  mutate(VigiScore_Maximum=paste0(round(VigiScore_Maximum,1)))


Vigiscore_RangePerCase<-Vigiscore_RangePerCase_I%>%
  unite(AllVigiScoresForEachCase,2:Vigiscore_RangePerCase_I_NumberColoumns$Helfer,sep="<BR><BR>",na.rm=T)%>%
  merge.data.frame(Vigiscore_RangePerCase_II,by="Case.Report.Number")%>%
  merge.data.frame(Vigiscore_RangePerCase_III,by="Case.Report.Number")%>%
  merge.data.frame(Vigiscore_RangePerCase_IV,by="Case.Report.Number")


Vigiscore_RangePerCase_print<-Vigiscore_RangePerCase%>%
  separate(Case.Report.Number,into = c("Safety.Report.Identifier","Case.Report.Number"),sep="<<<<<>>>>>")%>%
  merge.data.frame(y=Dataframe1Dupliakte_Entsprechende_SafetyIdentifier,by="Case.Report.Number",all.x=T)%>%
  mutate(Duplicatewarning             = ifelse(Case.Report.Number%in%Dataframe1DupliakteCheck_Vektor,paste0("Attention: The case report number of this case was detected more than once in your dataset - these are the given Safety Report Identifiers: ",SafetyReportIdentifierderDuplikate)," "))%>%
  select(!SafetyReportIdentifierderDuplikate)%>%
  select(Duplicatewarning,everything())

################################################################################
################################################################################
########################        Renaming           #############################
################################################################################
################################################################################

AutomatisierteDokuqualitaet_Kontrolltabelle_print<-AutomatisierteDokuqualitaet_Kontrolltabelle_print%>%
  rename(BrandName=Markenname)%>%
  rename(NarrativeVPresentEvaluated=NarrativeVorhandenEvaluated)


AutomatisierteDokuqualitaet_Vigiscore_Berechnung_Ausfuehrlich_print<-AutomatisierteDokuqualitaet_Vigiscore_Berechnung_Ausfuehrlich_print%>%
  rename(BrandName=Markenname)%>%
  rename(Vigi4EudraScore=VigiScore)


AutomatisierteDokuqualitaet_Vigiscore_Berechnung_Wesentlich_print<-AutomatisierteDokuqualitaet_Vigiscore_Berechnung_Wesentlich_print%>%
  rename(BrandName=Markenname)%>%
  rename(Vigi4EudraScore=VigiScore)


Vigiscore_RangePerCase_print<-Vigiscore_RangePerCase_print%>%
  rename(AllVigi4EudraScoreValues_PerReport=AllVigiScoresForEachCase)%>%
  rename(CountDifferentVigi4EudraScore_PerReport=CountDifferentVigiscoresPerCase)%>%
  rename(Lowest_Vigi4EudraScore_PerReport=VigiScore_Minimum)%>%
  rename(Best_Vigi4EudraScore_PerReport=VigiScore_Maximum)


MeanVigiscore_Case_print<-MeanVigiscore_Case_print%>%
  rename(Vigi4EudraScore=MeanVigiscore)

  

################################################################################
################################################################################
########################      Exportdata           #############################
################################################################################
################################################################################

write.csv2(AutomatisierteDokuqualitaet_Kontrolltabelle_print,file=paste(Dataframename,"ControlTable_Extended.csv"),row.names=F)

write.csv2(AutomatisierteDokuqualitaet_Vigiscore_Berechnung_Ausfuehrlich_print,file=paste(Dataframename,"FullCalculation_PerReactionDrug.csv"),row.names=F)

write.csv2(AutomatisierteDokuqualitaet_Vigiscore_Berechnung_Wesentlich_print,file=paste(Dataframename,"EssenceOfCalculation_PerReactionDrug.csv"),row.names=F)

write.csv2(Vigiscore_RangePerCase_print,file=paste(Dataframename,"Range_PerCase.csv"),row.names=F)

write.csv2(MeanVigiscore_Case_print,file=paste(Dataframename,"Vigi4EudraScore_PerCase.csv"),row.names=F)


options(warn=0)


print("
################################################################################################################################################################################################################################################################################################################################################################################################################################################################################################################################################################################################################################################################################################################################################################################################################################################################################################################################################################################################################################################################################################################################################################################################################################################################################################################################################################################################################################################################################################################################################################################################################################################################################################################################################################################################################################################################################################################################################################################################################################################################################################################################################################################################################################################################################################################################################################################################################################################################################################################################################################################################################################################################")

print("The application has carried out all required steps. Now you should find a selection of export data in the given file path.")
